# Supplementary material for: A Facile One-Pot Approach to the Fabrication of Nanocellulose–Titanium Dioxide Nanocomposites with Promising Photocatalytic and Antimicrobial Activity
Source: Materials (Basel). 2022 Aug 22;15(16):5789. doi: 10.3390/ma15165789 (PMC9415876; doi:10.3390/ma15165789)
Supplement: Supplementary file 1 [file materials-15-05789-s001.zip]

Archive with 1 entries (1 files):
- materials-1861181-supplementary.pdf
